# Supplementary material for: Flooding tolerance of four floodplain meadow species depends on age
Source: PLoS One. 2017 May 3;12(5):e0176869. doi: 10.1371/journal.pone.0176869 (PMC5415089; doi:10.1371/journal.pone.0176869)
Supplement: S1 Dataset — (XLSX) [file pone.0176869.s002.xlsx]

## Sheet: data
	SPECIES	FAMILY	HABITAT	AGE_GROUP	SOIL	SURVIVAL_1	SURVIVAL_2	RR_PLANT_HEIGHT	RR_LEAF_NUMBER	RR_BIOMASS	SLA
1	SangMin	Rosaceae	dry	noFL	3:1	84	#N/A	#N/A	#N/A	#N/A	10.6439
2	SangMin	Rosaceae	dry	noFL	3:1	84	#N/A	#N/A	#N/A	#N/A	12.9328
3	SangMin	Rosaceae	dry	noFL	3:1	84	#N/A	#N/A	#N/A	#N/A	10.5156
4	SangMin	Rosaceae	dry	noFL	3:1	84	#N/A	#N/A	#N/A	#N/A	11.6864
5	SangMin	Rosaceae	dry	noFL	3:1	84	#N/A	#N/A	#N/A	#N/A	12.0044
6	SangMin	Rosaceae	dry	noFL	3:1	84	#N/A	#N/A	#N/A	#N/A	12.4317
7	SangMin	Rosaceae	dry	noFL	3:1	84	#N/A	#N/A	#N/A	#N/A	10.1924
8	SangMin	Rosaceae	dry	noFL	3:1	84	#N/A	#N/A	#N/A	#N/A	12.2554
9	SangMin	Rosaceae	dry	noFL	3:1	84	#N/A	#N/A	#N/A	#N/A	9.5
10	SangMin	Rosaceae	dry	noFL	3:1	84	#N/A	#N/A	#N/A	#N/A	9.57912
11	SangMin	Rosaceae	dry	noFL	1:1	84	#N/A	#N/A	#N/A	#N/A	10.2075
12	SangMin	Rosaceae	dry	noFL	1:1	84	#N/A	#N/A	#N/A	#N/A	9.65625
13	SangMin	Rosaceae	dry	noFL	1:1	84	#N/A	#N/A	#N/A	#N/A	10.5889
14	SangMin	Rosaceae	dry	noFL	1:1	84	#N/A	#N/A	#N/A	#N/A	13.7722
15	SangMin	Rosaceae	dry	noFL	1:1	84	#N/A	#N/A	#N/A	#N/A	9.01215
16	SangMin	Rosaceae	dry	noFL	1:1	84	#N/A	#N/A	#N/A	#N/A	8.80198
17	SangMin	Rosaceae	dry	noFL	1:1	84	#N/A	#N/A	#N/A	#N/A	10.4357
18	SangMin	Rosaceae	dry	noFL	1:1	84	#N/A	#N/A	#N/A	#N/A	9.92609
19	SangMin	Rosaceae	dry	noFL	1:1	84	#N/A	#N/A	#N/A	#N/A	9.74863
20	SangMin	Rosaceae	dry	noFL	1:1	84	#N/A	#N/A	#N/A	#N/A	10.8878
21	SangMin	Rosaceae	dry	age2	3:1	15	29	#N/A	#N/A	#N/A	#N/A
22	SangMin	Rosaceae	dry	age2	3:1	15	29	#N/A	#N/A	#N/A	#N/A
23	SangMin	Rosaceae	dry	age2	3:1	15	29	#N/A	#N/A	#N/A	#N/A
24	SangMin	Rosaceae	dry	age2	3:1	15	29	#N/A	#N/A	#N/A	#N/A
25	SangMin	Rosaceae	dry	age2	3:1	15	29	#N/A	#N/A	#N/A	#N/A
26	SangMin	Rosaceae	dry	age2	3:1	15	29	#N/A	#N/A	#N/A	#N/A
27	SangMin	Rosaceae	dry	age2	3:1	15	29	#N/A	#N/A	#N/A	#N/A
28	SangMin	Rosaceae	dry	age2	3:1	15	29	#N/A	#N/A	#N/A	#N/A
29	SangMin	Rosaceae	dry	age2	3:1	15	29	#N/A	#N/A	#N/A	#N/A
30	SangMin	Rosaceae	dry	age2	3:1	15	29	#N/A	#N/A	#N/A	#N/A
31	SangMin	Rosaceae	dry	age2	1:1	15	29	#N/A	#N/A	#N/A	#N/A
32	SangMin	Rosaceae	dry	age2	1:1	15	29	#N/A	#N/A	#N/A	#N/A
33	SangMin	Rosaceae	dry	age2	1:1	15	29	#N/A	#N/A	#N/A	#N/A
34	SangMin	Rosaceae	dry	age2	1:1	15	29	#N/A	#N/A	#N/A	#N/A
35	SangMin	Rosaceae	dry	age2	1:1	15	29	#N/A	#N/A	#N/A	#N/A
36	SangMin	Rosaceae	dry	age2	1:1	15	29	#N/A	#N/A	#N/A	#N/A
37	SangMin	Rosaceae	dry	age2	1:1	15	29	#N/A	#N/A	#N/A	#N/A
38	SangMin	Rosaceae	dry	age2	1:1	15	29	#N/A	#N/A	#N/A	#N/A
39	SangMin	Rosaceae	dry	age2	1:1	15	29	#N/A	#N/A	#N/A	#N/A
40	SangMin	Rosaceae	dry	age2	1:1	15	29	#N/A	#N/A	#N/A	#N/A
41	SangMin	Rosaceae	dry	age4	3:1	29	43	#N/A	#N/A	#N/A	#N/A
42	SangMin	Rosaceae	dry	age4	3:1	29	43	#N/A	#N/A	#N/A	#N/A
43	SangMin	Rosaceae	dry	age4	3:1	29	43	#N/A	#N/A	#N/A	#N/A
44	SangMin	Rosaceae	dry	age4	3:1	29	43	#N/A	#N/A	#N/A	#N/A
45	SangMin	Rosaceae	dry	age4	3:1	29	43	#N/A	#N/A	#N/A	#N/A
46	SangMin	Rosaceae	dry	age4	3:1	29	43	#N/A	#N/A	#N/A	#N/A
47	SangMin	Rosaceae	dry	age4	3:1	29	43	#N/A	#N/A	#N/A	#N/A
48	SangMin	Rosaceae	dry	age4	3:1	29	43	#N/A	#N/A	#N/A	#N/A
49	SangMin	Rosaceae	dry	age4	3:1	29	43	#N/A	#N/A	#N/A	#N/A
50	SangMin	Rosaceae	dry	age4	3:1	29	43	#N/A	#N/A	#N/A	#N/A
51	SangMin	Rosaceae	dry	age4	1:1	29	43	#N/A	#N/A	#N/A	#N/A
52	SangMin	Rosaceae	dry	age4	1:1	29	43	#N/A	#N/A	#N/A	#N/A
53	SangMin	Rosaceae	dry	age4	1:1	63	65	#N/A	#N/A	#N/A	#N/A
54	SangMin	Rosaceae	dry	age4	1:1	29	43	#N/A	#N/A	#N/A	#N/A
55	SangMin	Rosaceae	dry	age4	1:1	29	43	#N/A	#N/A	#N/A	#N/A
56	SangMin	Rosaceae	dry	age4	1:1	29	43	#N/A	#N/A	#N/A	#N/A
57	SangMin	Rosaceae	dry	age4	1:1	29	43	#N/A	#N/A	#N/A	#N/A
58	SangMin	Rosaceae	dry	age4	1:1	29	43	#N/A	#N/A	#N/A	#N/A
59	SangMin	Rosaceae	dry	age4	1:1	29	43	#N/A	#N/A	#N/A	#N/A
60	SangMin	Rosaceae	dry	age4	1:1	29	43	#N/A	#N/A	#N/A	#N/A
61	SangMin	Rosaceae	dry	age6	3:1	84	#N/A	-0.00367744	-0.607787	-1.14624	16.2326
62	SangMin	Rosaceae	dry	age6	3:1	84	#N/A	0.115275	-0.00995033	-0.685823	15.2112
63	SangMin	Rosaceae	dry	age6	3:1	84	#N/A	0.0575662	-0.233094	-0.596806	12.5031
64	SangMin	Rosaceae	dry	age6	3:1	84	#N/A	-0.00367744	-0.808458	-1.32394	13.5526
65	SangMin	Rosaceae	dry	age6	3:1	84	#N/A	-2.94812	-3.00568	-6.08788	#N/A
66	SangMin	Rosaceae	dry	age6	3:1	84	#N/A	-0.103207	-0.607787	-1.48963	16.1048
67	SangMin	Rosaceae	dry	age6	3:1	84	#N/A	-0.175528	-0.926241	-1.85728	10.7722
68	SangMin	Rosaceae	dry	age6	3:1	84	#N/A	0.160945	0.0388398	-0.172514	13.0154
69	SangMin	Rosaceae	dry	age6	3:1	84	#N/A	-2.94812	-3.00568	-6.08788	#N/A
70	SangMin	Rosaceae	dry	age6	3:1	84	#N/A	0.0674185	-0.808458	-0.911924	15.6306
71	SangMin	Rosaceae	dry	age6	1:1	84	#N/A	0.133794	0.0853598	-2.3535	23.422
72	SangMin	Rosaceae	dry	age6	1:1	84	#N/A	0.0476159	-0.366625	-1.35168	17.0947
73	SangMin	Rosaceae	dry	age6	1:1	84	#N/A	-0.352862	-1.21392	-2.20312	17.7073
74	SangMin	Rosaceae	dry	age6	1:1	84	#N/A	-0.0802175	-0.607787	-0.966176	14.7955
75	SangMin	Rosaceae	dry	age6	1:1	84	#N/A	-2.94812	-3.00568	-6.08788	#N/A
76	SangMin	Rosaceae	dry	age6	1:1	84	#N/A	-0.0357658	-0.808458	-1.35077	13.675
77	SangMin	Rosaceae	dry	age6	1:1	84	#N/A	-0.103207	0.0853598	-1.04423	13.9381
78	SangMin	Rosaceae	dry	age6	1:1	84	#N/A	0.294476	-0.00995033	-0.356772	13.1104
79	SangMin	Rosaceae	dry	age6	1:1	84	#N/A	0.0375655	-0.115311	0.143484	11.1724
80	SangMin	Rosaceae	dry	age6	1:1	84	#N/A	0.196036	-0.366625	-0.49715	11.9308
81	SangMin	Rosaceae	dry	age8	3:1	71	73	#N/A	#N/A	#N/A	#N/A
82	SangMin	Rosaceae	dry	age8	3:1	57	71	#N/A	#N/A	#N/A	#N/A
83	SangMin	Rosaceae	dry	age8	3:1	71	73	#N/A	#N/A	#N/A	#N/A
84	SangMin	Rosaceae	dry	age8	3:1	71	73	#N/A	#N/A	#N/A	#N/A
85	SangMin	Rosaceae	dry	age8	3:1	84	#N/A	-2.94812	-3.00568	-6.08788	#N/A
86	SangMin	Rosaceae	dry	age8	3:1	57	71	#N/A	#N/A	#N/A	#N/A
87	SangMin	Rosaceae	dry	age8	3:1	84	#N/A	-2.94812	-3.00568	-6.08788	#N/A
88	SangMin	Rosaceae	dry	age8	3:1	84	#N/A	-2.94812	-3.00568	-6.08788	#N/A
89	SangMin	Rosaceae	dry	age8	3:1	71	73	#N/A	#N/A	#N/A	#N/A
90	SangMin	Rosaceae	dry	age8	3:1	71	73	#N/A	#N/A	#N/A	#N/A
91	SangMin	Rosaceae	dry	age8	1:1	57	71	#N/A	#N/A	#N/A	#N/A
92	SangMin	Rosaceae	dry	age8	1:1	71	73	#N/A	#N/A	#N/A	#N/A
93	SangMin	Rosaceae	dry	age8	1:1	57	71	#N/A	#N/A	#N/A	#N/A
94	SangMin	Rosaceae	dry	age8	1:1	57	71	#N/A	#N/A	#N/A	#N/A
95	SangMin	Rosaceae	dry	age8	1:1	71	73	#N/A	#N/A	#N/A	#N/A
96	SangMin	Rosaceae	dry	age8	1:1	79	81	#N/A	#N/A	#N/A	#N/A
97	SangMin	Rosaceae	dry	age8	1:1	71	73	#N/A	#N/A	#N/A	#N/A
98	SangMin	Rosaceae	dry	age8	1:1	84	#N/A	-2.94812	-3.00568	-6.08788	#N/A
99	SangMin	Rosaceae	dry	age8	1:1	57	71	#N/A	#N/A	#N/A	#N/A
100	SangMin	Rosaceae	dry	age8	1:1	57	71	#N/A	#N/A	#N/A	#N/A
101	SangOff	Rosaceae	wet	noFL	3:1	84	#N/A	#N/A	#N/A	#N/A	14.6629
102	SangOff	Rosaceae	wet	noFL	3:1	84	#N/A	#N/A	#N/A	#N/A	13.6084
103	SangOff	Rosaceae	wet	noFL	3:1	84	#N/A	#N/A	#N/A	#N/A	13.4256
104	SangOff	Rosaceae	wet	noFL	3:1	84	#N/A	#N/A	#N/A	#N/A	12.3507
105	SangOff	Rosaceae	wet	noFL	3:1	84	#N/A	#N/A	#N/A	#N/A	14.7812
106	SangOff	Rosaceae	wet	noFL	3:1	84	#N/A	#N/A	#N/A	#N/A	17.2727
107	SangOff	Rosaceae	wet	noFL	3:1	84	#N/A	#N/A	#N/A	#N/A	11.9774
108	SangOff	Rosaceae	wet	noFL	3:1	84	#N/A	#N/A	#N/A	#N/A	13.1008
109	SangOff	Rosaceae	wet	noFL	3:1	84	#N/A	#N/A	#N/A	#N/A	14.4087
110	SangOff	Rosaceae	wet	noFL	3:1	84	#N/A	#N/A	#N/A	#N/A	25.1333
111	SangOff	Rosaceae	wet	noFL	1:1	84	#N/A	#N/A	#N/A	#N/A	17.0192
112	SangOff	Rosaceae	wet	noFL	1:1	84	#N/A	#N/A	#N/A	#N/A	15.1941
113	SangOff	Rosaceae	wet	noFL	1:1	84	#N/A	#N/A	#N/A	#N/A	13.9583
114	SangOff	Rosaceae	wet	noFL	1:1	84	#N/A	#N/A	#N/A	#N/A	14.8418
115	SangOff	Rosaceae	wet	noFL	1:1	84	#N/A	#N/A	#N/A	#N/A	13.8203
116	SangOff	Rosaceae	wet	noFL	1:1	84	#N/A	#N/A	#N/A	#N/A	14.2847
117	SangOff	Rosaceae	wet	noFL	1:1	84	#N/A	#N/A	#N/A	#N/A	15.8947
118	SangOff	Rosaceae	wet	noFL	1:1	84	#N/A	#N/A	#N/A	#N/A	36.4667
119	SangOff	Rosaceae	wet	noFL	1:1	84	#N/A	#N/A	#N/A	#N/A	12.3343
120	SangOff	Rosaceae	wet	noFL	1:1	84	#N/A	#N/A	#N/A	#N/A	15.8266
121	SangOff	Rosaceae	wet	age2	3:1	34	36	#N/A	#N/A	#N/A	#N/A
122	SangOff	Rosaceae	wet	age2	3:1	84	#N/A	-0.863782	-1.27163	-3.22544	21.9016
123	SangOff	Rosaceae	wet	age2	3:1	84	#N/A	-0.47122	-0.760806	-2.04741	17.3906
124	SangOff	Rosaceae	wet	age2	3:1	15	29	#N/A	#N/A	#N/A	#N/A
125	SangOff	Rosaceae	wet	age2	3:1	29	32	#N/A	#N/A	#N/A	#N/A
126	SangOff	Rosaceae	wet	age2	3:1	29	32	#N/A	#N/A	#N/A	#N/A
127	SangOff	Rosaceae	wet	age2	3:1	34	36	#N/A	#N/A	#N/A	#N/A
128	SangOff	Rosaceae	wet	age2	3:1	84	#N/A	-3.20559	-2.37024	-5.36348	#N/A
129	SangOff	Rosaceae	wet	age2	3:1	29	32	#N/A	#N/A	#N/A	#N/A
130	SangOff	Rosaceae	wet	age2	3:1	15	29	#N/A	#N/A	#N/A	#N/A
131	SangOff	Rosaceae	wet	age2	1:1	29	32	#N/A	#N/A	#N/A	#N/A
132	SangOff	Rosaceae	wet	age2	1:1	29	32	#N/A	#N/A	#N/A	#N/A
133	SangOff	Rosaceae	wet	age2	1:1	84	#N/A	-0.497538	-0.983949	-2.4866	20.7706
134	SangOff	Rosaceae	wet	age2	1:1	84	#N/A	-0.337689	0.114663	-1.20621	16.6512
135	SangOff	Rosaceae	wet	age2	1:1	84	#N/A	-1.25968	-1.27163	-3.74716	26.36
136	SangOff	Rosaceae	wet	age2	1:1	48	50	#N/A	#N/A	#N/A	#N/A
137	SangOff	Rosaceae	wet	age2	1:1	84	#N/A	-0.807693	-0.760806	-2.34558	19.7244
138	SangOff	Rosaceae	wet	age2	1:1	84	#N/A	-0.863782	-0.983949	-2.81188	18.5763
139	SangOff	Rosaceae	wet	age2	1:1	84	#N/A	-0.096527	-0.578484	-1.51921	17.7157
140	SangOff	Rosaceae	wet	age2	1:1	15	29	#N/A	#N/A	#N/A	#N/A
141	SangOff	Rosaceae	wet	age4	3:1	43	44	#N/A	#N/A	#N/A	#N/A
142	SangOff	Rosaceae	wet	age4	3:1	48	50	#N/A	#N/A	#N/A	#N/A
143	SangOff	Rosaceae	wet	age4	3:1	43	44	#N/A	#N/A	#N/A	#N/A
144	SangOff	Rosaceae	wet	age4	3:1	84	#N/A	-0.190053	-0.424334	-1.4844	15.1327
145	SangOff	Rosaceae	wet	age4	3:1	29	43	#N/A	#N/A	#N/A	#N/A
146	SangOff	Rosaceae	wet	age4	3:1	84	#N/A	-0.826042	-0.983949	-2.43735	23.7349
147	SangOff	Rosaceae	wet	age4	3:1	84	#N/A	-0.580919	-0.578484	-2.04866	19.2895
148	SangOff	Rosaceae	wet	age4	3:1	84	#N/A	-0.0788274	-0.983949	-0.943389	19.9565
149	SangOff	Rosaceae	wet	age4	3:1	29	43	#N/A	#N/A	#N/A	#N/A
150	SangOff	Rosaceae	wet	age4	3:1	29	43	#N/A	#N/A	#N/A	#N/A
151	SangOff	Rosaceae	wet	age4	1:1	43	44	#N/A	#N/A	#N/A	#N/A
152	SangOff	Rosaceae	wet	age4	1:1	84	#N/A	-1.07736	-0.983949	-2.84467	20.0278
153	SangOff	Rosaceae	wet	age4	1:1	84	#N/A	-0.384209	-0.173019	-1.38864	19.4225
154	SangOff	Rosaceae	wet	age4	1:1	43	44	#N/A	#N/A	#N/A	#N/A
155	SangOff	Rosaceae	wet	age4	1:1	63	65	#N/A	#N/A	#N/A	#N/A
156	SangOff	Rosaceae	wet	age4	1:1	84	#N/A	-1.05383	-0.760806	-2.80652	21.3786
157	SangOff	Rosaceae	wet	age4	1:1	43	44	#N/A	#N/A	#N/A	#N/A
158	SangOff	Rosaceae	wet	age4	1:1	84	#N/A	-0.199905	-0.760806	-1.5148	15.5721
159	SangOff	Rosaceae	wet	age4	1:1	84	#N/A	-0.396185	-0.983949	-1.68065	15.1951
160	SangOff	Rosaceae	wet	age4	1:1	84	#N/A	-0.656143	-0.290802	-2.03004	17.1441
161	SangOff	Rosaceae	wet	age6	3:1	84	#N/A	-0.132895	-0.983949	-0.355833	16.6918
162	SangOff	Rosaceae	wet	age6	3:1	84	#N/A	0.0212561	-0.173019	-0.486963	18.5054
163	SangOff	Rosaceae	wet	age6	3:1	84	#N/A	-0.230058	-0.290802	-0.377274	16.75
164	SangOff	Rosaceae	wet	age6	3:1	84	#N/A	0.228399	-0.173019	-0.472349	20.0819
165	SangOff	Rosaceae	wet	age6	3:1	84	#N/A	0.228399	-0.760806	-0.570253	18.1553
166	SangOff	Rosaceae	wet	age6	3:1	84	#N/A	-0.0192353	-0.0676586	-1.06924	24.993
167	SangOff	Rosaceae	wet	age6	3:1	84	#N/A	0.00525572	-0.290802	-0.0409701	13.6587
168	SangOff	Rosaceae	wet	age6	3:1	84	#N/A	0.326638	-0.290802	-0.168413	15.482
169	SangOff	Rosaceae	wet	age6	3:1	84	#N/A	-0.00284149	-0.0676586	-1.1135	15.8624
170	SangOff	Rosaceae	wet	age6	3:1	84	#N/A	0.0132879	0.402345	-0.0242808	16.1
171	SangOff	Rosaceae	wet	age6	1:1	84	#N/A	-0.304166	-0.760806	-1.47872	23.6412
172	SangOff	Rosaceae	wet	age6	1:1	84	#N/A	-0.271731	-0.760806	-1.69903	25.6103
173	SangOff	Rosaceae	wet	age6	1:1	84	#N/A	-0.209856	-1.27163	-2.27872	27.91
174	SangOff	Rosaceae	wet	age6	1:1	84	#N/A	0.338266	-0.760806	-0.827914	16.3722
175	SangOff	Rosaceae	wet	age6	1:1	84	#N/A	0.34976	0.402345	-0.208192	15.4036
176	SangOff	Rosaceae	wet	age6	1:1	84	#N/A	0.133734	-0.578484	-0.661742	16.455
177	SangOff	Rosaceae	wet	age6	1:1	84	#N/A	0.154787	-0.760806	-0.557196	15.5752
178	SangOff	Rosaceae	wet	age6	1:1	84	#N/A	0.326638	-0.424334	-0.707219	19.0376
179	SangOff	Rosaceae	wet	age6	1:1	84	#N/A	0.168581	-0.290802	-0.367895	20.0207
180	SangOff	Rosaceae	wet	age6	1:1	84	#N/A	-0.458317	-0.983949	-1.83813	20.4211
181	SangOff	Rosaceae	wet	age8	3:1	57	71	#N/A	#N/A	#N/A	#N/A
182	SangOff	Rosaceae	wet	age8	3:1	84	#N/A	0.308938	-0.173019	-0.460502	18.2691
183	SangOff	Rosaceae	wet	age8	3:1	84	#N/A	-0.656143	-0.983949	-2.74432	19.9718
184	SangOff	Rosaceae	wet	age8	3:1	84	#N/A	0.195609	-0.173019	-1.11597	26.4322
185	SangOff	Rosaceae	wet	age8	3:1	84	#N/A	-0.132895	-0.290802	-1.33689	27.4082
186	SangOff	Rosaceae	wet	age8	3:1	84	#N/A	0.0447866	-0.760806	-1.17121	33.1879
187	SangOff	Rosaceae	wet	age8	3:1	84	#N/A	0.140801	-0.760806	-1.1733	24.1959
188	SangOff	Rosaceae	wet	age8	3:1	84	#N/A	-0.105496	0.194706	-0.982743	27.1043
189	SangOff	Rosaceae	wet	age8	3:1	71	73	#N/A	#N/A	#N/A	#N/A
190	SangOff	Rosaceae	wet	age8	3:1	84	#N/A	-0.161065	-0.983949	-2.20574	24.3288
191	SangOff	Rosaceae	wet	age8	1:1	84	#N/A	-0.720681	-0.983949	-2.53841	28.8958
192	SangOff	Rosaceae	wet	age8	1:1	84	#N/A	-0.114545	-1.27163	-2.62821	32.678
193	SangOff	Rosaceae	wet	age8	1:1	84	#N/A	-3.20559	-2.37024	-5.36348	#N/A
194	SangOff	Rosaceae	wet	age8	1:1	57	71	#N/A	#N/A	#N/A	#N/A
195	SangOff	Rosaceae	wet	age8	1:1	84	#N/A	0.126617	-0.173019	-0.150791	13.4444
196	SangOff	Rosaceae	wet	age8	1:1	84	#N/A	0.478279	0.0276515	-0.0145632	18.1215
197	SangOff	Rosaceae	wet	age8	1:1	84	#N/A	0.0370044	-0.578484	-1.36243	28.7183
198	SangOff	Rosaceae	wet	age8	1:1	84	#N/A	-0.737488	-0.578484	-2.09482	31.8448
199	SangOff	Rosaceae	wet	age8	1:1	57	71	#N/A	#N/A	#N/A	#N/A
200	SangOff	Rosaceae	wet	age8	1:1	57	71	#N/A	#N/A	#N/A	#N/A
201	VerMar	Plantaginaceae	wet	noFL	3:1	84	#N/A	#N/A	#N/A	#N/A	11.8954
202	VerMar	Plantaginaceae	wet	noFL	3:1	84	#N/A	#N/A	#N/A	#N/A	16.6254
203	VerMar	Plantaginaceae	wet	noFL	3:1	84	#N/A	#N/A	#N/A	#N/A	14.9824
204	VerMar	Plantaginaceae	wet	noFL	3:1	84	#N/A	#N/A	#N/A	#N/A	17.7243
205	VerMar	Plantaginaceae	wet	noFL	3:1	84	#N/A	#N/A	#N/A	#N/A	15.769
206	VerMar	Plantaginaceae	wet	noFL	3:1	84	#N/A	#N/A	#N/A	#N/A	13.5344
207	VerMar	Plantaginaceae	wet	noFL	3:1	84	#N/A	#N/A	#N/A	#N/A	11.1275
208	VerMar	Plantaginaceae	wet	noFL	3:1	84	#N/A	#N/A	#N/A	#N/A	8.93674
209	VerMar	Plantaginaceae	wet	noFL	3:1	84	#N/A	#N/A	#N/A	#N/A	12.3726
210	VerMar	Plantaginaceae	wet	noFL	3:1	84	#N/A	#N/A	#N/A	#N/A	11.0041
211	VerMar	Plantaginaceae	wet	noFL	1:1	84	#N/A	#N/A	#N/A	#N/A	15.3664
212	VerMar	Plantaginaceae	wet	noFL	1:1	84	#N/A	#N/A	#N/A	#N/A	18.3307
213	VerMar	Plantaginaceae	wet	noFL	1:1	84	#N/A	#N/A	#N/A	#N/A	12.3683
214	VerMar	Plantaginaceae	wet	noFL	1:1	84	#N/A	#N/A	#N/A	#N/A	17.4949
215	VerMar	Plantaginaceae	wet	noFL	1:1	84	#N/A	#N/A	#N/A	#N/A	13.1914
216	VerMar	Plantaginaceae	wet	noFL	1:1	84	#N/A	#N/A	#N/A	#N/A	11.6955
217	VerMar	Plantaginaceae	wet	noFL	1:1	84	#N/A	#N/A	#N/A	#N/A	12.1901
218	VerMar	Plantaginaceae	wet	noFL	1:1	84	#N/A	#N/A	#N/A	#N/A	15.7586
219	VerMar	Plantaginaceae	wet	noFL	1:1	84	#N/A	#N/A	#N/A	#N/A	18.7291
220	VerMar	Plantaginaceae	wet	noFL	1:1	84	#N/A	#N/A	#N/A	#N/A	13.1634
221	VerMar	Plantaginaceae	wet	age2	3:1	84	#N/A	-0.716774	-0.777029	-1.28031	21.5858
222	VerMar	Plantaginaceae	wet	age2	3:1	84	#N/A	-1.37182	-0.182322	-1.20623	18.9478
223	VerMar	Plantaginaceae	wet	age2	3:1	84	#N/A	-0.731444	-0.505095	-1.13568	16.3238
224	VerMar	Plantaginaceae	wet	age2	3:1	84	#N/A	-0.503386	-0.505095	-1.10401	16.7949
225	VerMar	Plantaginaceae	wet	age2	3:1	84	#N/A	-0.840643	-0.605178	-1.22299	17.7111
226	VerMar	Plantaginaceae	wet	age2	3:1	84	#N/A	-0.926656	-0.505095	-1.02594	14.2844
227	VerMar	Plantaginaceae	wet	age2	3:1	84	#N/A	-0.615304	-0.330742	-1.0118	17.5026
228	VerMar	Plantaginaceae	wet	age2	3:1	84	#N/A	-0.483968	-0.330742	-0.852822	16.0985
229	VerMar	Plantaginaceae	wet	age2	3:1	84	#N/A	-0.535261	-0.458575	-0.865323	15.0249
230	VerMar	Plantaginaceae	wet	age2	3:1	84	#N/A	-0.637478	-0.553885	-0.980533	15.565
231	VerMar	Plantaginaceae	wet	age2	1:1	84	#N/A	-0.523189	-0.291521	-1.14706	16.8129
232	VerMar	Plantaginaceae	wet	age2	1:1	84	#N/A	-0.602232	-0.553885	-0.90395	17.2758
233	VerMar	Plantaginaceae	wet	age2	1:1	84	#N/A	-0.392161	-0.458575	-0.878596	16.4169
234	VerMar	Plantaginaceae	wet	age2	1:1	84	#N/A	-0.792376	0.211583	-0.888009	16.361
235	VerMar	Plantaginaceae	wet	age2	1:1	84	#N/A	-0.637478	-0.291521	-1.14145	18.4919
236	VerMar	Plantaginaceae	wet	age2	1:1	84	#N/A	-0.453663	-0.291521	-0.891582	18.5265
237	VerMar	Plantaginaceae	wet	age2	1:1	84	#N/A	-0.77165	-0.605178	-0.889716	17.1234
238	VerMar	Plantaginaceae	wet	age2	1:1	84	#N/A	-0.169719	-0.0838815	-0.449904	15.4299
239	VerMar	Plantaginaceae	wet	age2	1:1	84	#N/A	-0.270098	-0.0838815	-0.772054	14.4742
240	VerMar	Plantaginaceae	wet	age2	1:1	84	#N/A	-0.776792	-0.458575	-1.38192	19.0572
241	VerMar	Plantaginaceae	wet	age4	3:1	84	#N/A	-0.476305	-0.458575	-1.06458	20.0583
242	VerMar	Plantaginaceae	wet	age4	3:1	84	#N/A	-0.808208	-0.458575	-0.983087	20.465
243	VerMar	Plantaginaceae	wet	age4	3:1	84	#N/A	-0.633004	0.321584	-0.879211	17.0013
244	VerMar	Plantaginaceae	wet	age4	3:1	84	#N/A	-0.846153	-0.291521	-1.3394	20.7876
245	VerMar	Plantaginaceae	wet	age4	3:1	84	#N/A	-0.969476	-0.505095	-1.30611	20.0933
246	VerMar	Plantaginaceae	wet	age4	3:1	84	#N/A	-0.731444	-0.458575	-0.914719	16.6817
247	VerMar	Plantaginaceae	wet	age4	3:1	84	#N/A	-1.20837	0.510826	-1.32298	20.1796
248	VerMar	Plantaginaceae	wet	age4	3:1	84	#N/A	-0.829714	-0.505095	-1.46921	20.4199
249	VerMar	Plantaginaceae	wet	age4	3:1	84	#N/A	-0.77165	-0.605178	-1.2826	17.2082
250	VerMar	Plantaginaceae	wet	age4	3:1	84	#N/A	-0.655578	-0.458575	-0.797644	16.9556
251	VerMar	Plantaginaceae	wet	age4	1:1	84	#N/A	-1.602	0.0613005	-2.00067	27.7491
252	VerMar	Plantaginaceae	wet	age4	1:1	84	#N/A	-1.04744	0.593517	-1.09902	20.4352
253	VerMar	Plantaginaceae	wet	age4	1:1	84	#N/A	-0.49169	-0.182322	-0.988215	18.6957
254	VerMar	Plantaginaceae	wet	age4	1:1	84	#N/A	-0.851693	0.321584	-0.885222	20.3077
255	VerMar	Plantaginaceae	wet	age4	1:1	84	#N/A	-0.40986	-0.217413	-0.823616	19.9967
256	VerMar	Plantaginaceae	wet	age4	1:1	84	#N/A	-0.651022	-0.217413	-1.05446	18.5387
257	VerMar	Plantaginaceae	wet	age4	1:1	84	#N/A	-1.4803	0.257045	-1.31486	19.7327
258	VerMar	Plantaginaceae	wet	age4	1:1	84	#N/A	-0.519197	-0.371564	-0.956338	18.6526
259	VerMar	Plantaginaceae	wet	age4	1:1	84	#N/A	-0.572379	0.0339016	-0.807895	17.1036
260	VerMar	Plantaginaceae	wet	age4	1:1	84	#N/A	-0.413438	-0.330742	-1.13171	18.155
261	VerMar	Plantaginaceae	wet	age6	3:1	84	#N/A	0.19172	-0.291521	0.1011	11.4721
262	VerMar	Plantaginaceae	wet	age6	3:1	84	#N/A	-0.128448	-0.253781	-0.183684	13.3885
263	VerMar	Plantaginaceae	wet	age6	3:1	84	#N/A	0.0690324	0.139262	-0.179783	15.1075
264	VerMar	Plantaginaceae	wet	age6	3:1	84	#N/A	-0.136567	-0.217413	-0.345775	18.1739
265	VerMar	Plantaginaceae	wet	age6	3:1	84	#N/A	0.00743937	-0.14842	-0.287556	15.0361
266	VerMar	Plantaginaceae	wet	age6	3:1	84	#N/A	0.0734474	0.0613005	-0.0857644	16.0185
267	VerMar	Plantaginaceae	wet	age6	3:1	84	#N/A	-0.0163713	0.544727	-0.00796447	14.8872
268	VerMar	Plantaginaceae	wet	age6	3:1	84	#N/A	0.272515	-0.291521	0.0937498	15.3883
269	VerMar	Plantaginaceae	wet	age6	3:1	84	#N/A	0.0601434	-0.14842	0.204174	13.6105
270	VerMar	Plantaginaceae	wet	age6	3:1	84	#N/A	-0.0506884	0.66989	-0.12619	14.531
271	VerMar	Plantaginaceae	wet	age6	1:1	84	#N/A	-0.0940072	-0.414123	-0.512018	16.6891
272	VerMar	Plantaginaceae	wet	age6	1:1	84	#N/A	-0.109756	-0.182322	-0.0526764	12.281
273	VerMar	Plantaginaceae	wet	age6	1:1	84	#N/A	-0.206919	-0.14842	-0.203113	15.2893
274	VerMar	Plantaginaceae	wet	age6	1:1	84	#N/A	-0.201105	0.0879688	-0.0173324	15.3727
275	VerMar	Plantaginaceae	wet	age6	1:1	84	#N/A	0.30798	0.457716	0.233239	19.279
276	VerMar	Plantaginaceae	wet	age6	1:1	84	#N/A	-0.285748	-0.182322	-0.233829	16.5814
277	VerMar	Plantaginaceae	wet	age6	1:1	84	#N/A	0.0191354	-0.0531098	-0.135059	13.8759
278	VerMar	Plantaginaceae	wet	age6	1:1	84	#N/A	0.0534245	-0.291521	-0.0271165	12.7814
279	VerMar	Plantaginaceae	wet	age6	1:1	84	#N/A	0.16595	-0.11563	0.067025	13.2811
280	VerMar	Plantaginaceae	wet	age6	1:1	84	#N/A	0.169958	-0.217413	0.208016	17.8349
281	VerMar	Plantaginaceae	wet	age8	3:1	84	#N/A	0.38829	-0.330742	0.356614	15.9855
282	VerMar	Plantaginaceae	wet	age8	3:1	84	#N/A	0.105953	-0.659246	-0.0776649	18.4736
283	VerMar	Plantaginaceae	wet	age8	3:1	84	#N/A	-0.0139645	-0.182322	-0.284244	12.995
284	VerMar	Plantaginaceae	wet	age8	3:1	84	#N/A	0.272515	-0.11563	0.113078	11.6124
285	VerMar	Plantaginaceae	wet	age8	3:1	84	#N/A	0.129136	0.0613005	-0.171494	20.1746
286	VerMar	Plantaginaceae	wet	age8	3:1	84	#N/A	0.250616	-0.371564	0.228631	15.7966
287	VerMar	Plantaginaceae	wet	age8	3:1	84	#N/A	-0.406295	0.62477	-0.0162944	17.77
288	VerMar	Plantaginaceae	wet	age8	3:1	84	#N/A	-0.166914	0.0339016	0.0690513	16.398
289	VerMar	Plantaginaceae	wet	age8	3:1	84	#N/A	0.199517	-0.291521	-0.163198	12.4125
290	VerMar	Plantaginaceae	wet	age8	3:1	84	#N/A	0.250616	-0.0838815	0.0658908	19.1928
291	VerMar	Plantaginaceae	wet	age8	1:1	84	#N/A	0.306236	-0.505095	-0.0363356	14.1432
292	VerMar	Plantaginaceae	wet	age8	1:1	84	#N/A	-0.0992292	-0.182322	-0.435108	17.8668
293	VerMar	Plantaginaceae	wet	age8	1:1	84	#N/A	-0.597912	-0.217413	-0.863052	16.8824
294	VerMar	Plantaginaceae	wet	age8	1:1	84	#N/A	0.195626	-0.414123	0.0459843	15.3289
295	VerMar	Plantaginaceae	wet	age8	1:1	84	#N/A	0.274318	-0.291521	-0.226361	16.2474
296	VerMar	Plantaginaceae	wet	age8	1:1	84	#N/A	-0.0236265	-0.0838815	-0.0485159	15.5134
297	VerMar	Plantaginaceae	wet	age8	1:1	84	#N/A	0.189761	-0.253781	-0.211196	15.818
298	VerMar	Plantaginaceae	wet	age8	1:1	84	#N/A	0.0306962	0.0879688	-0.120057	15.5921
299	VerMar	Plantaginaceae	wet	age8	1:1	84	#N/A	0.181887	-0.14842	0.159935	15.2623
300	VerMar	Plantaginaceae	wet	age8	1:1	84	#N/A	0.235746	-0.659246	0.0209367	14.6994
301	VerTeuc	Plantaginaceae	dry	noFL	3:1	84	#N/A	#N/A	#N/A	#N/A	11.6964
302	VerTeuc	Plantaginaceae	dry	noFL	3:1	84	#N/A	#N/A	#N/A	#N/A	10.1162
303	VerTeuc	Plantaginaceae	dry	noFL	3:1	84	#N/A	#N/A	#N/A	#N/A	10.865
304	VerTeuc	Plantaginaceae	dry	noFL	3:1	84	#N/A	#N/A	#N/A	#N/A	12.4894
305	VerTeuc	Plantaginaceae	dry	noFL	3:1	84	#N/A	#N/A	#N/A	#N/A	11.2289
306	VerTeuc	Plantaginaceae	dry	noFL	3:1	84	#N/A	#N/A	#N/A	#N/A	12.5434
307	VerTeuc	Plantaginaceae	dry	noFL	3:1	84	#N/A	#N/A	#N/A	#N/A	13.0218
308	VerTeuc	Plantaginaceae	dry	noFL	3:1	84	#N/A	#N/A	#N/A	#N/A	10.277
309	VerTeuc	Plantaginaceae	dry	noFL	3:1	84	#N/A	#N/A	#N/A	#N/A	13.3841
310	VerTeuc	Plantaginaceae	dry	noFL	3:1	84	#N/A	#N/A	#N/A	#N/A	8.71707
311	VerTeuc	Plantaginaceae	dry	noFL	1:1	84	#N/A	#N/A	#N/A	#N/A	13.7217
312	VerTeuc	Plantaginaceae	dry	noFL	1:1	63	65	#N/A	#N/A	#N/A	#N/A
313	VerTeuc	Plantaginaceae	dry	noFL	1:1	84	#N/A	#N/A	#N/A	#N/A	12.4072
314	VerTeuc	Plantaginaceae	dry	noFL	1:1	84	#N/A	#N/A	#N/A	#N/A	12.3886
315	VerTeuc	Plantaginaceae	dry	noFL	1:1	84	#N/A	#N/A	#N/A	#N/A	13.6841
316	VerTeuc	Plantaginaceae	dry	noFL	1:1	84	#N/A	#N/A	#N/A	#N/A	11.543
317	VerTeuc	Plantaginaceae	dry	noFL	1:1	84	#N/A	#N/A	#N/A	#N/A	14.6532
318	VerTeuc	Plantaginaceae	dry	noFL	1:1	84	#N/A	#N/A	#N/A	#N/A	11.2317
319	VerTeuc	Plantaginaceae	dry	noFL	1:1	84	#N/A	#N/A	#N/A	#N/A	10.807
320	VerTeuc	Plantaginaceae	dry	noFL	1:1	84	#N/A	#N/A	#N/A	#N/A	11.0396
321	VerTeuc	Plantaginaceae	dry	age2	3:1	15	29	#N/A	#N/A	#N/A	#N/A
322	VerTeuc	Plantaginaceae	dry	age2	3:1	84	#N/A	-0.3055	-0.693941	-1.28982	18.4532
323	VerTeuc	Plantaginaceae	dry	age2	3:1	15	29	#N/A	#N/A	#N/A	#N/A
324	VerTeuc	Plantaginaceae	dry	age2	3:1	15	29	#N/A	#N/A	#N/A	#N/A
325	VerTeuc	Plantaginaceae	dry	age2	3:1	15	29	#N/A	#N/A	#N/A	#N/A
326	VerTeuc	Plantaginaceae	dry	age2	3:1	15	29	#N/A	#N/A	#N/A	#N/A
327	VerTeuc	Plantaginaceae	dry	age2	3:1	29	32	#N/A	#N/A	#N/A	#N/A
328	VerTeuc	Plantaginaceae	dry	age2	3:1	15	29	#N/A	#N/A	#N/A	#N/A
329	VerTeuc	Plantaginaceae	dry	age2	3:1	15	29	#N/A	#N/A	#N/A	#N/A
330	VerTeuc	Plantaginaceae	dry	age2	3:1	84	#N/A	-1.15655	-1.50487	-2.5672	24.2027
331	VerTeuc	Plantaginaceae	dry	age2	1:1	84	#N/A	-0.51747	-1.22616	-1.65812	17.4708
332	VerTeuc	Plantaginaceae	dry	age2	1:1	84	#N/A	-1.61608	-2.00386	-4.40285	32.8108
333	VerTeuc	Plantaginaceae	dry	age2	1:1	15	29	#N/A	#N/A	#N/A	#N/A
334	VerTeuc	Plantaginaceae	dry	age2	1:1	84	#N/A	-0.922935	-1.50487	-2.72237	19.9086
335	VerTeuc	Plantaginaceae	dry	age2	1:1	15	29	#N/A	#N/A	#N/A	#N/A
336	VerTeuc	Plantaginaceae	dry	age2	1:1	15	29	#N/A	#N/A	#N/A	#N/A
337	VerTeuc	Plantaginaceae	dry	age2	1:1	15	29	#N/A	#N/A	#N/A	#N/A
338	VerTeuc	Plantaginaceae	dry	age2	1:1	15	29	#N/A	#N/A	#N/A	#N/A
339	VerTeuc	Plantaginaceae	dry	age2	1:1	15	29	#N/A	#N/A	#N/A	#N/A
340	VerTeuc	Plantaginaceae	dry	age2	1:1	29	32	#N/A	#N/A	#N/A	#N/A
341	VerTeuc	Plantaginaceae	dry	age4	3:1	29	43	#N/A	#N/A	#N/A	#N/A
342	VerTeuc	Plantaginaceae	dry	age4	3:1	43	44	#N/A	#N/A	#N/A	#N/A
343	VerTeuc	Plantaginaceae	dry	age4	3:1	29	43	#N/A	#N/A	#N/A	#N/A
344	VerTeuc	Plantaginaceae	dry	age4	3:1	29	43	#N/A	#N/A	#N/A	#N/A
345	VerTeuc	Plantaginaceae	dry	age4	3:1	44	46	#N/A	#N/A	#N/A	#N/A
346	VerTeuc	Plantaginaceae	dry	age4	3:1	29	43	#N/A	#N/A	#N/A	#N/A
347	VerTeuc	Plantaginaceae	dry	age4	3:1	29	43	#N/A	#N/A	#N/A	#N/A
348	VerTeuc	Plantaginaceae	dry	age4	3:1	29	43	#N/A	#N/A	#N/A	#N/A
349	VerTeuc	Plantaginaceae	dry	age4	3:1	29	43	#N/A	#N/A	#N/A	#N/A
350	VerTeuc	Plantaginaceae	dry	age4	3:1	29	43	#N/A	#N/A	#N/A	#N/A
351	VerTeuc	Plantaginaceae	dry	age4	1:1	43	44	#N/A	#N/A	#N/A	#N/A
352	VerTeuc	Plantaginaceae	dry	age4	1:1	29	43	#N/A	#N/A	#N/A	#N/A
353	VerTeuc	Plantaginaceae	dry	age4	1:1	43	44	#N/A	#N/A	#N/A	#N/A
354	VerTeuc	Plantaginaceae	dry	age4	1:1	43	44	#N/A	#N/A	#N/A	#N/A
355	VerTeuc	Plantaginaceae	dry	age4	1:1	29	43	#N/A	#N/A	#N/A	#N/A
356	VerTeuc	Plantaginaceae	dry	age4	1:1	43	44	#N/A	#N/A	#N/A	#N/A
357	VerTeuc	Plantaginaceae	dry	age4	1:1	29	43	#N/A	#N/A	#N/A	#N/A
358	VerTeuc	Plantaginaceae	dry	age4	1:1	29	43	#N/A	#N/A	#N/A	#N/A
359	VerTeuc	Plantaginaceae	dry	age4	1:1	29	43	#N/A	#N/A	#N/A	#N/A
360	VerTeuc	Plantaginaceae	dry	age4	1:1	43	44	#N/A	#N/A	#N/A	#N/A
361	VerTeuc	Plantaginaceae	dry	age6	3:1	71	73	#N/A	#N/A	#N/A	#N/A
362	VerTeuc	Plantaginaceae	dry	age6	3:1	43	57	#N/A	#N/A	#N/A	#N/A
363	VerTeuc	Plantaginaceae	dry	age6	3:1	43	57	#N/A	#N/A	#N/A	#N/A
364	VerTeuc	Plantaginaceae	dry	age6	3:1	84	#N/A	-0.450331	-1.05289	-2.67149	30.4884
365	VerTeuc	Plantaginaceae	dry	age6	3:1	84	#N/A	-0.476648	-0.925052	-2.41995	34.0476
366	VerTeuc	Plantaginaceae	dry	age6	3:1	84	#N/A	-0.619749	-0.647421	-2.08283	24.0833
367	VerTeuc	Plantaginaceae	dry	age6	3:1	84	#N/A	-0.651002	-1.09941	-3.05578	19.2093
368	VerTeuc	Plantaginaceae	dry	age6	3:1	84	#N/A	-0.589444	-1.43588	-2.78793	27.5088
369	VerTeuc	Plantaginaceae	dry	age6	3:1	84	#N/A	-0.399687	-0.546616	-2.19651	19.5079
370	VerTeuc	Plantaginaceae	dry	age6	3:1	84	#N/A	-0.683262	-0.965874	-3.00563	27.9474
371	VerTeuc	Plantaginaceae	dry	age6	1:1	84	#N/A	-0.768785	-1.28173	-2.10412	19.5827
372	VerTeuc	Plantaginaceae	dry	age6	1:1	84	#N/A	-0.751085	-0.662688	-2.67343	24.069
373	VerTeuc	Plantaginaceae	dry	age6	1:1	84	#N/A	-0.283277	-0.109687	-1.94721	34.2353
374	VerTeuc	Plantaginaceae	dry	age6	1:1	84	#N/A	-0.476648	-0.759538	-1.70031	15.5379
375	VerTeuc	Plantaginaceae	dry	age6	1:1	84	#N/A	-0.823844	-0.965874	-2.28039	23.3214
376	VerTeuc	Plantaginaceae	dry	age6	1:1	84	#N/A	-0.768785	-0.221955	-2.20136	24.1633
377	VerTeuc	Plantaginaceae	dry	age6	1:1	84	#N/A	-0.683262	-0.776632	-2.53868	34.84
378	VerTeuc	Plantaginaceae	dry	age6	1:1	84	#N/A	0.0656761	-0.811724	-2.1253	30.6711
379	VerTeuc	Plantaginaceae	dry	age6	1:1	84	#N/A	-0.399687	-0.315287	-2.1253	23.3469
380	VerTeuc	Plantaginaceae	dry	age6	1:1	84	#N/A	-0.294327	-0.546616	-1.82572	17
381	VerTeuc	Plantaginaceae	dry	age8	3:1	57	71	#N/A	#N/A	#N/A	#N/A
382	VerTeuc	Plantaginaceae	dry	age8	3:1	57	71	#N/A	#N/A	#N/A	#N/A
383	VerTeuc	Plantaginaceae	dry	age8	3:1	57	71	#N/A	#N/A	#N/A	#N/A
384	VerTeuc	Plantaginaceae	dry	age8	3:1	57	71	#N/A	#N/A	#N/A	#N/A
385	VerTeuc	Plantaginaceae	dry	age8	3:1	57	71	#N/A	#N/A	#N/A	#N/A
386	VerTeuc	Plantaginaceae	dry	age8	3:1	57	71	#N/A	#N/A	#N/A	#N/A
387	VerTeuc	Plantaginaceae	dry	age8	3:1	57	71	#N/A	#N/A	#N/A	#N/A
388	VerTeuc	Plantaginaceae	dry	age8	3:1	57	71	#N/A	#N/A	#N/A	#N/A
389	VerTeuc	Plantaginaceae	dry	age8	3:1	57	71	#N/A	#N/A	#N/A	#N/A
390	VerTeuc	Plantaginaceae	dry	age8	3:1	57	71	#N/A	#N/A	#N/A	#N/A
391	VerTeuc	Plantaginaceae	dry	age8	1:1	57	71	#N/A	#N/A	#N/A	#N/A
392	VerTeuc	Plantaginaceae	dry	age8	1:1	57	71	#N/A	#N/A	#N/A	#N/A
393	VerTeuc	Plantaginaceae	dry	age8	1:1	79	81	#N/A	#N/A	#N/A	#N/A
394	VerTeuc	Plantaginaceae	dry	age8	1:1	57	71	#N/A	#N/A	#N/A	#N/A
395	VerTeuc	Plantaginaceae	dry	age8	1:1	57	71	#N/A	#N/A	#N/A	#N/A
396	VerTeuc	Plantaginaceae	dry	age8	1:1	57	71	#N/A	#N/A	#N/A	#N/A
397	VerTeuc	Plantaginaceae	dry	age8	1:1	57	71	#N/A	#N/A	#N/A	#N/A
398	VerTeuc	Plantaginaceae	dry	age8	1:1	57	71	#N/A	#N/A	#N/A	#N/A
399	VerTeuc	Plantaginaceae	dry	age8	1:1	57	71	#N/A	#N/A	#N/A	#N/A
400	VerTeuc	Plantaginaceae	dry	age8	1:1	57	71	#N/A	#N/A	#N/A	#N/A

## Sheet: readme
	COLNAME	README
1	SPECIES	species names
2	FAMILY	plant families
3	HABITAT	habitat preference; based on Ellberg Indicator values for moisture
4	AGE_GROUP	seedlings age group; with flooding starting 2, 4, 6, & 8 weeks after germination (age2-age8); and one unflooded control group (noFl)
5	SOIL	soil sand ratio; 3:1 and 1:1 soil vs. sand
6	SURVIVAL_1	interval start; survival data are interval censored
7	SURVIVAL_2	interval end; NA represents Infinity here (i.e. plant survived until end of experiment)
8	RR_PLANT_HEIGHT	logarithmic response ratio of final plant height, NA: no value due to non-survival or due to use for calculation of response ratio (control group)
9	RR_LEAF_NUMBER	logarithmic response ratio of final leaf number, NA: no value due to non-survival or due to use for calculation of response ratio (control group)
10	RR_BIOMASS	logarithmic response ratio of final biomass, NA: no value due to non-survival or due to use for calculation of response ratio (control group)
11	SLA	specific leaf area; in m2/kg; NA: no value due to non-survival or due to non-measurability
